# Supplementary material for: Interferon regulatory factor 4 modulates epigenetic silencing and cancer‐critical pathways in melanoma cells
Source: Mol Oncol. 2024 Jun 16;18(10):2423–48. doi: 10.1002/1878-0261.13672 (PMC11459048; doi:10.1002/1878-0261.13672)
Supplement: Supplementary file 2 — Table S1. shRNA & sgRNA sequences. Table S2. Antibodies. Table S3. Oligonucleotide primers. Table S4. IRF4‐activated genes. Table S5. IRF4‐repressed genes. Table S6. IRF4‐activated GO terms. Table S7. IRF4‐repressed GO terms. Table S8. log2‐fold expression changes of the genes in the Reactome “Epigenetic regulation of gene expression” Pathway. [file MOL2-18-2423-s002.xlsx]

## Sheet: (S1)RNA sequences
Supplementary Table S1: shRNA & sgRNA sequences
shRNA Name	Sequence (5'-3')	Target Site
shLuc	CCGGGCGCTGAGTACTTCGAAATGTCCCACACCGACATTTCGAAGTACTCAGCGTTTTTT
shRPS13	CTAGAAAAAACCGCCATTCCTCTATTCAAGAGGTGTGGTCTTGAATAGAGGAATGGCGGC	3' UTR
shIRF4-1	CCGGGGGGCCACTACCTCCTTTCCTATCCACACCATAGGAAAGGAGGTAGTGGCCCTTTTTT	3' UTR
shIRF4-2	CCGGGGTGCCATTTCTCAGGGAAGTATCCACACCATACTTCCCTGAGAAATGGCACTTTTTT	3' UTR; trigger seq. from Shaffer et al, 2008
sgRNA Name	Target Site Sequence (5’-3’)	Target Site
IRF4-KO1	GGTACTTGCCGCTGTCGATC	Exon-1
IRF4-KO3	TCTTGTTCAAAGCGCACCGC	Exon-2

## Sheet: (S2)Antibodies
Supplementary Table S2: Antibodies
Antibody	Origin	Supplier	Catalog #	#RRID	Applications & Dilutions	Notes
IRF4	Rabbit	Cell Signaling	4964	AB_10698467	IF: 1:1000
IRF4	Goat	Proteogenix	*		ChIP: 5ug/IP , WB: 1:1000	made-to-order antibody raised against a peptide from a unique C-ter region of human IRF4 protein
IRF4(M-17)	Goat	Santa Cruz	sc-6059	AB_2127145	ChIP: 5ug/IP
GAPDH	Rabbit	Santa Cruz	sc-25778	AB_10167668	WB: 1:1000
H3	Rabbit	Cell Signaling	4499S	AB_10544537	WB:1:2000
H3K27me3	Rabbit	Cell Signaling	9733S	AB_2616029	WB:1:1000, ChIP: 1:100
H3K4me1	Rabbit	Cell Signaling	5326P	AB_10695148	WB: 1:1000
DNMT1	Rabbit	Cell Signaling	5032S	AB_10548197	WB: 1:1000
DNMT3B	Rabbit	Cell Signaling	57868S	AB_2799534	WB: 1:1000
UHRF1	Mouse	Santa Cruz	sc-373750	AB_10947236	WB: 1:750
B-tubulin	Rabbit	Cell Signaling	2146S	AB_2210545	WB: 1:1000
EZH2	Rabbit	Cell Signaling	5246S	AB_10694683	WB: 1:1000
B-actin	Mouse	Santa Cruz	sc-47778	AB_2714189	WB: 1:1000
Normal Goat IgG		Santa Cruz	sc-2028	AB_737167	ChIP: 5µg/IP
Normal Rabbit IgG		Cell Signaling	2729	AB_1031062	ChIP: 3 µg/IP
p27	Rabbit	Cell Signaling	2552p	AB_10693314	WB: 1:1000
p21	Rabbit	Cell signaling	2946p	AB_2260325	WB: 1:1000
PTEN	Mouse	Santa Cruz	sc-7974	AB_628187	WB: 1:1000
WDR19	Rabbit	Proteintech	13647-1-AP	AB_10598484	WB: 1:1000
Alexa Fluor 488 goat anti-mouse		Abcam	ab150113	AB_2576208	IF: 1:1000
Alexa Fluor 647 goat anti-Rabbit		Invitrogen	A-21244	AB_2535812	IF:1:1000
AKT	Rabbit	Cell Signaling	9272S	AB_329827	WB: 1:1000
pSer473 AKT	Rabbit	Cell Signaling	9271S	AB_329825	WB: 1:1000
S6	Rabbit	Cell Signaling	2217	AB_329825	WB: 1:1000
pS6	Rabbit	Cell Signaling	4858	AB_916156	WB: 1:1000
FOXO1	Rabbit	Cell Signaling	2880	AB_2106495	WB: 1:1000
pSer265 FOXO1	Rabbit	Cell Signaling	9461	AB_329831	WB: 1:1000
ARL13b	Rabbit	Proteintech	17711-1-AP	AB_2060867	IF: 1:500
AcTub	Mouse	Sigma-Aldrich	T6793	AB_477585	IF: 1:10000

## Sheet: (S3)Oligo sequences
Supplementary Table S3: Oligonucleotide Primers
Oligo. Name	Sequence	Application
DNMT1-IRF4-F	TAGCCACCAGGGAGCTACGG	ChIP
DNMT1-IRF4-R	ATGTCCGCAGGCGGTAGGTA	ChIP
DNMT3B-IRF4-F	TGCTTTGCCCCATCGAGACA	ChIP
DNMT3B-IRF4-R	TGGTTCCAGCGCCCAATAGC	ChIP
EZH2-IRF4-F	CAGCTGGGTGTGAAGTTGGC	ChIP
EZH2-IRF4-R	CAGGCACTGTCTATGCACCG	ChIP
ChIP-pos-pTyr-F	GTGGGATACGAGCCAATTCGAAAGA	ChIP
ChIP-pos-pTyr-R	CCCACCTCCAGCATCAAACACTTTT	ChIP
ChIP-neg-F	AATATGTACATCAGGCAATCGGCTCTTC	ChIP
ChIP-neg-R	CAACTGGAATCAGATCCACTTCATGGAAA	ChIP
WDR19-K27me3-F	CTCCTCCCTTCTACCCCAGA	ChIP
WDR19-K27me3-R	GGAGGCAGGATGGGCTAAAT	ChIP
Bactin-K27me3-F	CTGGGTCATCTTCTCGCGGT	ChIP
Bactin-K27me3-R	TCCTTTCCTTCCCAGGGCGTG	ChIP
IRF4-exp-F	GAGAACGAGGAGAAGAGCATC	Expression
IRF4-exp-R	CTTTCCTTTAAACAGTGCCCAAG	Expression
DNMT1-exp-F	CAAACCCCTTTCCAAACCTC	Expression
DNMT1-exp-R	GCCTGGTGCTTTTCCTTGTA	Expression
DNMT3B-exp-F	AGGGAGGTGTCCAGTCTGCT	Expression
DNMT3B-exp-R	CTGTGTCGTCTGTGAGGTCG	Expression
UHRF1-exp-F	GCCATACCCTCTTCGACTACG	Expression
UHRF1-exp-R	GCCCCAATTCCGTCTCATCC	Expression
EZH2-exp-F	CCCTGACCTCTGTCTTACTTGTGGA	Expression
EZH2-exp-R	ACGTCAGATGGTGCCAGCAATA	Expression
p21-exp-F	TGTCCGTCAGAACCCATGC	Expression
p21-exp-R	AAAGTCGAAGTTCCATCGCTC	Expression
p27-exp-F	AACGTGCGAGTGTCTAACGG	Expression
p27-exp-R	CCCTCTAGGGGTTTGTGATTCT	Expression
PTEN-exp-F	TGGATTCGACTTAGACTTGACCT	Expression
PTEN-exp-R	GGTGGGTTATGGTCTTCAAAAGG	Expression
WDR19-exp-F	TGATGAGGCCTGAATACCGC	Expression
WDR19-exp-R	AATGGACATGGAGTCGTGGC	Expression
TULP3-exp-F	GGATAATCCGGGATAAAAGGG	Expression
TULP3-exp-R	CTTTTTCCGCTTTCTAGCTGC	Expression
WDR34-exp-F	GACCGAGCAGCAGCAGAT	Expression
WDR34-exp-R	CCACAGAGCCAGTGGAGTTC	Expression
AXIN2-exp-F	AGCCAAAGCGATCTACAAAAGG	Expression
AXIN2-exp-R	AAGTCAAAAACATCTGGTAGGCA	Expression
MET-exp-F	AGCAATGGGGAGTGTAAAGAGG	Expression
MET-exp-R	CCCAGTCTTGTACTCAGCAAC	Expression
RPS28-exp-F	GACACGAGCCGATCCATCATC	Expression
RPS28-exp-R	TGACTCCAAAAGGGTGAGCAC	Expression
PTENp-met-F	GTCCCTGCATTTCCCTCTACACT	MSRE-qPCR
PTENp-met-R	GGGGTGGAGGACTGATGATGAAA	MSRE-qPCR
p21p-met-F	CTCACTCGTCAAATCCTCCCCTT	MSRE-qPCR
p21p-met-R	CACCCTACACTCACCTGAACAGA	MSRE-qPCR
p27p-met-1F	AATACATCGCGGTCCCTCTCACTA	MSRE-qPCR
p27p-met-1R	GGGGATGAAAAACCCACTACCTCC	MSRE-qPCR
p27p-met-2F	CCAGAGCAGCTACTTGTAACCCAG	MSRE-qPCR
p27p-met-2R	CCTAGTTCTTGTTCGGATGGGCAA	MSRE-qPCR
miR196b-met-F	AGGGAGCCGGGATCTGTACC	MSRE-qPCR
miR196b-met-R	CAGTGCAACAGAGTGCCCCA	MSRE-qPCR
IRF4-gtyp-F	ATTTGCTATGGCTGCTCCAA	rs12203592 genotyping
IRF4-gtyp-F	GGGTAAAGGAGTGCAGGAGA	rs12203592 genotyping

## Sheet: (S4)IRF4-activated Genes
Supplementary Table S4: IRF4-activated Genes (Common genes in SKMEL28 and SKMEL5 datasets with significantly reduced expression (FDR q<0.001) upon IRF4 knockdown)
ABCB7
ABL2
ACSS1
ACVR1
ACVR1C
ACVR2B
ADAM10
ADAM17
ADAM9
ADCK2
ADCK3
ADCK4
AFAP1
AFAP1L1
AFF1
AKAP1
ALYREF
AMER1
AMOT
AMOTL1
AMOTL2
ANAPC16
ANKRD13C
ANKRD33B
ANKRD36BP1
ANLN
ANO6
ANXA1
AP1S1
AP1S3
APC
APOBEC3B
ARFGAP2
ARHGAP11B
ARHGAP19
ARHGAP28
ARHGEF2
ARID3A
ARID5A
ARL14EP
ARL6IP1
ARL6IP6
ARPC1A
ARRDC3
ARRDC4
ASCC1
ATAD1
ATAD2
ATG16L1
ATG4A
ATL2
ATL3
ATP10B
ATP11C
ATP13A3
ATP1B1
ATP2B1
ATP5SL
ATXN1L
ATXN7
AURKA
AVL9
AVPI1
B3GALNT2
B3GALTL
BACH1
BACH2
BAK1
BAZ2A
BCL2L2
BCL3
BDP1
BIRC2
BOLA1
BRCA2
BRCC3
BRD7
BRWD3
BTBD1
BTRC
BUB1
BUB1B
BUB3
C17orf51
C17orf96
C1orf198
C20orf194
C8orf58
C9orf40
C9orf41
CASC5
CASP7
CBFB
CBLL1
CBX1
CCDC126
CCDC28A
CCDC58
CCDC59
CCNA2
CCNB1
CCNC
CCND3
CCNE1
CCNF
CD44
CDC20
CDC25B
CDC6
CDCA8
CDK1
CDK8
CDKL5
CDKN1B
CDKN3
CEACAM1
CENPBD1
CENPE
CENPF
CENPJ
CENPW
CEP250
CEP55
CEP72
CEP97
CETN3
CGN
CHCHD3
CHD1
CHD7
CKAP2
CKAP2L
CKB
CKS1B
CLCC1
CLDN12
CLIP4
CLMN
CLSPN
CNN3
CNOT6L
CNRIP1
CNTRL
COQ5
CORO1C
CSF2RA
CSNK2A2
CTDSP2
CTDSPL2
CTGF
CTNNAL1
CTNNBL1
CTNND1
CTSV
CXXC5
CYTH1
DAAM2
DBP
DCAF12
DCLRE1A
DCP1A
DDIT4
DDX39A
DECR1
DENND5B
DENND6A
DFNA5
DHRS7
DLC1
DLGAP5
DNAJB5
DNAJC19
DNAL4
DNMT1
DNMT3B
DOCK9
DOLPP1
DPYSL4
DTWD2
DUS1L
DUSP3
DYNLT1
DYRK2
E2F2
E2F8
ECE1
EDEM1
EFCAB14
EFNA1
EIF4A3
ELL2
ELMOD2
ELOVL2
EMB
ENO1
ENTPD6
EOGT
EP400
EPB41L2
EPDR1
EPHA2
EPHB3
EPN2
EPOR
ERI2
ERMP1
ESCO2
ESYT2
ETFA
ETV3
EZH2
F11R
FAM109A
FAM111B
FAM126A
FAM162A
FAM185A
FAM189B
FAM207A
FAM210A
FAM46A
FAM63B
FAM72A
FAM72B
FAM72D
FAM83D
FANCB
FBXO45
FIGN
FLNB
FLRT3
FLVCR2
FMR1
FOXC1
FSTL3
FUBP1
GAS2L1
GBE1
GFM1
GFPT2
GGCT
GINS3
GLUL
GMPR
GNAQ
GNB4
GOLIM4
GPATCH11
GPBP1L1
GPI
GPR180
GPRIN3
GPSM2
GSR
GTSE1
GXYLT1
H19
H1F0
H2AFZ
H3F3C
HAUS8
HDGF
HDHD2
HES1
HEXIM1
HIATL1
HIPK3
HIRIP3
HJURP
HK2
HMGB1
HMGB2
HMGN1
HMGN2
HMMR
HOMER2
HOXA3
HPS6
HSDL2
IAH1
ID1
ID2
IDH3B
IFRD2
IGF2BP2
IGF2BP3
IMPA2
IQGAP3
IRAK1
IRF2BP2
IRF4
ITGA5
ITGB3
ITPR1
ITSN2
JHDM1D
KANSL3
KCNN2
KCTD20
KCTD3
KCTD9
KDM3A
KDM5B
KHDRBS3
KHNYN
KIAA0232
KIAA0922
KIAA1147
KIAA1324L
KIAA1467
KIF18B
KIF20A
KIF22
KIF23
KIF2A
KIFC1
KITLG
KLF13
KLF3
KLHL2
KMT2A
KMT2C
KPNA2
KYNU
LACTB
LAMP1
LANCL1
LAPTM4A
LCLAT1
LCOR
LDLRAD3
LGALS1
LIN9
LLGL2
LMNB1
LMNB2
LOC100130357
LOC728554
LRPPRC
LRRC3
LRRC58
LY6G5B
LYN
LYSMD1
M6PR
MAD2L1
MAML1
MAN2A1
MAP3K1
MAP3K11
MAP3K3
MAP4K2
MARS2
MBOAT1
MED1
MED4
METTL17
MEX3D
MFHAS1
MID1IP1
MKI67
MKNK2
MLF2
MLLT4
MMD
MMP8
MND1
MOB1B
MRGBP
MRPL16
MRPS5
MRS2
MRTO4
MSL1
MSL2
MT2A
MTFP1
MTHFD1L
MTMR3
MTOR
MYBL1
MYCBP
MYO1B
MYO1E
NAPG
NASP
NCAPD2
NCAPG
NCAPG2
NCK2
NCOA6
NDC80
NDNL2
NDRG1
NDUFA6
NDUFV3
NEDD1
NEIL3
NEK2
NEK7
NIP7
NIPA1
NIPBL
NKX3-1
NOL9
NOLC1
NOTCH1
NPL
NRAS
NRBF2
NUDCD2
NUDT1
NUDT15
NUF2
NUFIP2
NUMBL
NUP107
NUP155
NUP210
NUP50
NUP54
NUPL1
ONECUT2
OSBPL8
OTUB2
PA2G4
PA2G4P4
PANK4
PAPD5
PAPOLG
PARP1
PAXIP1
PBK
PBX2
PCGF6
PCSK7
PCTP
PDCD2
PDHB
PDHX
PDLIM3
PDXDC1
PDXP
PER1
PER2
PET112
PFKFB4
PGGT1B
PHF16
PHF17
PHF20
PI4K2B
PIK3C2B
PLCG1
PLEKHA1
PLK1
PLK4
PM20D2
PMPCA
POLE
POLE4
POLG
POLQ
POLR2A
POLR3G
PON2
POP4
POU3F2
PPIC
PPM1H
PPP1R18
PPP1R37
PPP1R3B
PPP2R3B
PRADC1
PRC1
PRKCH
PRKRA
PRRG1
PRTG
PSEN2
PTBP3
PTCH1
PTK7
PTP4A2
PTPN3
PTPRF
PTTG1
PVRL3
QSOX2
R3HCC1
RAB22A
RACGAP1
RAD21
RAD54L2
RALB
RASA2
RASSF3
RASSF8
RBFA
RBM12B
RBM15
RBMS1
RCAN1
RCE1
RECK
RFC5
RFFL
RFX5
RHOBTB3
RNF128
RNF138
RNF216P1
RNF24
ROCK2
RPA2
RRBP1
RREB1
RRP8
RSU1
RYK
S100A16
S1PR5
SACS
SAP30
SAPCD2
SASS6
SATB2
SBF2
SCAF11
SCAMP2
SCML1
SCRN1
SDHB
SEC22A
SECISBP2
SEL1L
SEMA4B
2011-09-01
SERTAD2
SESN2
SETD7
SETD8
SFXN3
SGOL1
SGOL2
SH3PXD2B
SH3TC2
SHCBP1
SIPA1
SIPA1L1
SIRT4
SKP2
SLAMF9
SLC17A5
SLC18B1
SLC19A2
SLC25A3
SLC29A1
SLC2A14
SLC2A3
SLC31A2
SLC35G1
SLC37A2
SLC37A3
SLC39A11
SLC44A1
SLC5A3
SLFN5
SMAP1
SMEK1
SNRNP40
SNRPA
SNX24
SNX27
SOCS3
SOCS6
SP8
SPAG5
SPOPL
SS18
SSR2
STIL
STK17B
STRADB
STRIP2
STRN
STX18
SUMF1
SUN1
SYTL4
TAB2
TACC3
TAF5L
TAF8
TARSL2
TCERG1
TCOF1
TDG
TDP1
TEAD4
TEC
TET1
TET2
TFRC
TGFA
TGFBR1
TGFBR2
TGOLN2
THOC1
THOC3
TK2
TMCC2
TMEM123
TMEM145
TMEM168
TMEM194A
TMEM87B
TMTC2
TNC
TNIK
TNKS1BP1
TNRC6A
TOP2A
TPI1
TPI1P2
TPI1P3
TPX2
TRIB3
TRIM58
TRIM63
TRIM66
TRIM9
TRIP13
TRPM7
TRPM8
TRPS1
TTK
TTLL12
TUBB4B
TUBB6
TWISTNB
UBE2J1
UBE2K
UBE2L6
UBE2Z
UBN1
UBR2
UBXN2A
UBXN7
UCK2
UCN2
UGP2
UGT8
UHRF1
USP37
USP40
USP53
VAMP8
VCPIP1
VDR
VEGFA
VGF
VPS13D
VPS25
VPS36
VPS37B
VPS4B
VSIG10
WARS
WDR1
WDR41
WDR62
WDR67
WHSC1
WHSC1L1
WRAP73
WRN
XPR1
YES1
YOD1
YWHAZ
ZBED1
ZBED4
ZBTB34
ZBTB37
ZBTB43
ZCCHC24
ZCCHC3
ZDHHC18
ZDHHC20
ZDHHC7
ZFAND1
ZFP36L2
ZFP91
ZHX1
ZKSCAN2
ZNF107
ZNF281
ZNF292
ZNF367
ZNF37A
ZNF460
ZNF587B
ZNF664
ZNF697
ZNF749
ZNF92
ZSCAN25
ZSCAN32

## Sheet: (S5)IRF4-repressed Genes
Supplementary Table S5: IRF4-repressed Genes (Common genes in SKMEL28 and SKMEL5 datasets with significantly increased expression (FDR q<0.001) upon IRF4 knockdown)
AAR2
ABCD1
ABHD13
ABLIM1
ACBD4
ACOT7
ACSL1
ACSS2
ADAM23
AFF3
AFG3L2
AGAP2-AS1
AGK
AGPAT1
AGPAT5
AK3
AKR1A1
AKR1B1
AKR7A2
AKT1S1
ALDH4A1
ANKRD52
AP2A1
ARHGDIA
ARHGEF12
ARID1B
ARL2
ARNT2
ARPC4
ARSA
ARSB
ASAH1
ASNA1
ASPHD2
ATP10A
ATP13A2
ATP2A3
ATP6AP2
ATP6V0A1
ATP6V0C
ATP6V0E2
ATP6V1E1
B3GAT3
B3GNT1
BACE2
BCAS3
BCL2A1
BCL2L1
BEGAIN
BEX2
BRSK2
BTBD2
C10orf90
C11orf54
C12orf76
C14orf1
C14orf2
C16orf52
C16orf58
C17orf100
C1GALT1C1
C1orf216
C1orf233
C1R
C1RL
C6orf1
C6orf106
C6orf120
C9orf16
C9orf172
CABLES2
CACNB3
CALM3
CANT1
CARS
CASC4
CAV1
CCDC104
CCDC109B
CCDC71L
CCM2
CD151
CD276
CD63
CD99L2
CDC37
CDIPT
CEND1
CENPB
CEP104
CEP170B
CETN2
CHID1
CHPF
CHPF2
CHST11
CLCN7
CLIP3
CLSTN1
CLSTN3
CLTA
CMTM4
COIL
COMMD7
COQ10A
CPEB2
CPVL
CSNK2B
CST1
CST4
CTBP1
CTSO
CUBN
CUL4B
CXCL16
CYB561
CYB5R1
CYB5R3
CYFIP2
DANCR
DBNDD1
DCDC2
DDX60L
DEGS1
DEXI
DFNB31
DHCR24
DHRS11
DIABLO
DLD
DLG3
DNAJC11
DNAJC12
DNAJC30
DNAJC5
DPH5
DPM3
DTNA
DYNC1I1
DYNC2H1
DYRK1B
EFNA5
EGF
EID1
EIF2B4
EIF2S2
EIF4EBP2
ELOVL5
ELOVL7
ENG
EPN1
ESCO1
EXTL1
EYA1
FABP7
FADS2
FAIM3
FAM124A
FAM127A
FAM127B
FAM134B
FAM134C
FAM167B
FAM178B
FAM219A
FAM222B
FAM3A
FAM57A
FAM73B
FAM84B
FAM89B
FASTK
FBLN5
FBN1
FBXL17
FBXL18
FBXL7
FCGR2A
FGF2
FKBP10
FKBP9
FKBP9L
FLYWCH1
FSD1
FSTL1
FUOM
FURIN
FYB
G3BP2
G6PC3
G6PD
GABRA3
GALNT1
GALNT2
GBA
GDAP1
GDPD5
GHDC
GLB1L
GLTPD1
GLYCTK
GNA12
GNG11
GNG12
GNG7
GOLPH3L
GPAA1
GPC6
GPM6B
GPR124
GPR137
GPR137B
GPR176
GPR56
GRINA
GSAP
GSTA4
GTDC1
GYPC
H2AFJ
HAGHL
HFE
HIPK2
HIST3H2A
HLA-DPA1
HLA-E
HMCN1
HMGCS1
HMOX1
HPS4
HS1BP3
HS6ST1
HSD17B12
HSD17B14
HSD17B7
HSF4
HSPA1A
HSPB8
HSPH1
IFI35
IGFBP3
IGSF8
IL17RC
IMPDH1
INPP5K
IPO13
IQCE
ITFG3
ITGA7
ITGAV
ITPR2
KCNAB2
KIAA0930
KIF3B
KIF3C
KLF15
KLHDC3
KLHL42
KLHL9
KRCC1
LAMP3
LAMTOR4
LCMT1
LDB3
LDOC1
LEPREL1
LEPREL4
LGI3
LHPP
LIN52
LINC00265
LINC00342
LINC00493
LINC00511
LINC00622
LINC00883
LINC00894
LMAN2L
LMTK2
LOC100506123
LOC155060
LOC619207
LOC728392
LOC729732
LPPR2
LRCH2
LRFN3
LRGUK
LRP10
LRP8
LRRC29
LSM14A
LTBP1
LUM
LXN
LZTFL1
MACROD1
MAFG-AS1
MAFIP
MAGED1
MAGEF1
MAGEH1
MAP2
MAP3K13
MAP9
MAPK3
MAPK8IP1
MARCKSL1
MARVELD1
MBOAT7
MBTPS1
MCOLN2
MCU
MDH1
MED27
MET
METTL9
MFAP3L
MFI2
MFSD3
MGC57346
MGC72080
MGMT
MGRN1
MIEN1
MIER2
MLLT1
MLLT11
MLPH
MLST8
MMP17
MMP24-AS1
MOGS
MPRIP
MPZL1
MRP63
MRPL10
MRPL50
MSMO1
MSRA
MVD
MVK
MXRA8
MYEF2
MYH10
MYO1D
MYO5A
MYPOP
NADKD1
NAGA
NAGLU
NANOS1
NAP1L4
NBL1
NBPF3
NDUFA7
NEK4
NEK6
NFATC2
NFIX
NHLRC3
NLRX1
NME4
NPDC1
NR4A3
NRBP2
NSG1
NSMF
NUBPL
OAS3
OGG1
ORAI2
ORAI3
OS9
OSTM1
PACSIN2
PARN
PCDHB16
PCNXL2
PCYOX1L
PCYT2
PDIA6
PFN2
PHLPP1
PHTF1
PIGQ
PIGS
PIK3R1
PIP5K1C
PITPNM1
PKNOX2
PLA2G12A
PLA2G15
PLBD2
PLCB4
PLCD3
PLEKHG2
PLEKHG4
PLEKHM2
PLXNC1
PNRC2
PODXL2
POLR2E
POM121
POM121C
POMGNT1
PPAP2C
PPP1R3F
PRAF2
PREB
PRELP
PRKD3
PRRC2A
PSKH1
PTCRA
PTGR1
PTPRG
PTRF
PYCRL
PYURF
QPCT
QPCTL
QTRT1
RAB9B
RABAC1
RANGAP1
RAP2C
RAPGEF4
RBCK1
RCBTB2
REEP2
REEP6
REV3L
RHBDD1
RHBDD2
RHOJ
RHPN1
RIPK4
RLBP1
RNF11
RNF126
RNF157
RNF215
ROPN1
RPS7
RRAGA
RRAGD
RTN3
RTN4
RTN4R
SAMD9L
SAMM50
SCAMP5
SCD5
SCML4
SCPEP1
SCRN2
SDC3
SEC31B
SEC61A1
SEMA5A
SEMA6D
2004-09-01
SEPW1
SFXN2
SGK223
SH3BP4
SH3GL1
SIGMAR1
SLC10A3
SLC16A13
SLC22A17
SLC24A5
SLC25A10
SLC25A11
SLC25A25
SLC25A6
SLC29A2
SLC2A6
SLC35A2
SLC35A4
SLC35B2
SLC35B4
SLC38A10
SLC44A2
SLC45A3
SLC45A4
SLC5A9
SLC7A2
SLC8A1
SLC9A6
SLIT3
SMDT1
SMIM1
SMPD1
SNRPN
SNTB1
SOAT1
SORBS1
SORCS1
SPP1
SPR
SQLE
SRD5A1
SREBF2
SRPR
SSU72
ST3GAL5
ST3GAL6
ST6GALNAC3
ST8SIA1
STARD10
STS
STX5
STXBP1
SYT11
SYT5
TAB1
TAP2
TAPBP
TBC1D7
TBPL1
TCTA
TDRKH
TESK2
TEX261
TFE3
TGM5
THEM6
TIMMDC1
TM7SF2
TM7SF3
TMED10
TMEM129
TMEM141
TMEM150A
TMEM164
TMEM179B
TMEM184B
TMEM185B
TMEM214
TMEM229B
TMEM231
TMEM234
TMEM251
TMEM53
TMEM54
TMEM60
TMEM8A
TMEM8B
TMEM98
TOP1
TPBGL
TPD52L1
TRAF3
TRAF3IP2
TRANK1
TRAPPC9
TRIM22
TRO
TRPC1
TRPC4AP
TSPAN3
TSPAN6
TTC3
TTYH3
TULP4
TXNDC15
TXNL4A
TYR
TYRO3
UBE2E1
UBL3
UBQLN2
UBXN2B
UGCG
ULK1
UPK1A-AS1
USP11
USP54
UXS1
VAPA
VAT1
VAX2
VIPAS39
VPS18
VSIG10L
WDR13
WDR25
WDR5B
WDTC1
WFS1
WSB2
WWC3
WWTR1
XXYLT1
XYLT1
YIF1A
YIF1B
YIPF3
YKT6
YTHDF1
ZBTB22
ZBTB42
ZBTB8B
ZCCHC14
ZDHHC1
ZDHHC12
ZDHHC14
ZDHHC21
ZDHHC8P1
ZNF10
ZNF197
ZNF219
ZNF319
ZNF358
ZNF48
ZNF559
ZNF629
ZNF688
ZNF783
ZNF827
ZSWIM1

## Sheet: (S6)IRF4-activated GOs
Supplementary Table S6: IRF4-activated GO terms (Highly Significantly (p<10^8) enriched Biological Process Gene Ontology (GO) terms via GOrilla (Eden et al, 2009) for the common genes in SKMEL28 and SKMEL5 datasets with significantly reduced expression (FDR q<0.001) upon IRF4 knockdown)
GO Term	Description	P-value	FDR q-value	Enrichment
GO:1903047	mitotic cell cycle process	8.07e-27	1.25e-22	3.84
GO:0022402	cell cycle process	2.09e-25	1.62e-21	3.06
GO:0051301	cell division	2e-23	1.03e-19	4.46
GO:0044260	cellular macromolecule metabolic process	1.79e-19	6.96e-16	1.64
GO:0051726	regulation of cell cycle	1.8e-19	5.58e-16	2.53
GO:0007346	regulation of mitotic cell cycle	2.26e-16	5.86e-13	3.01
GO:0010564	regulation of cell cycle process	5.42e-16	1.2e-12	2.76
GO:0043170	macromolecule metabolic process	1.41e-15	2.74e-12	1.44
GO:1901987	regulation of cell cycle phase transition	4.55e-14	7.85e-11	3.19
GO:0051276	chromosome organization	8.28e-14	1.29e-10	3.38
GO:1901990	regulation of mitotic cell cycle phase transition	8.6e-14	1.21e-10	3.28
GO:0006464	cellular protein modification process	9.26e-14	1.2e-10	1.69
GO:0036211	protein modification process	9.26e-14	1.11e-10	1.69
GO:0043412	macromolecule modification	1.01e-13	1.12e-10	1.66
GO:0006807	nitrogen compound metabolic process	3.56e-13	3.68e-10	1.36
GO:0051983	regulation of chromosome segregation	9.54e-13	9.25e-10	6.04
GO:0044267	cellular protein metabolic process	1.1e-12	1e-09	1.62
GO:0071704	organic substance metabolic process	1.72e-12	1.49e-09	1.32
GO:0044237	cellular metabolic process	1.94e-12	1.58e-09	1.32
GO:0098813	nuclear chromosome segregation	2.83e-12	2.2e-09	9.6
GO:1905818	regulation of chromosome separation	3.35e-12	2.47e-09	7.55
GO:0071840	cellular component organization or biogenesis	4.14e-12	2.92e-09	1.44
GO:0044238	primary metabolic process	4.83e-12	3.26e-09	1.32
GO:0010965	regulation of mitotic sister chromatid separation	4.93e-12	3.19e-09	7.93
GO:0016043	cellular component organization	7.91e-12	4.91e-09	1.43
GO:0033047	regulation of mitotic sister chromatid segregation	9.7e-12	5.79e-09	7.15
GO:0008152	metabolic process	1.96e-11	1.13e-08	1.29
GO:0019538	protein metabolic process	2.08e-11	1.15e-08	1.51
GO:0007088	regulation of mitotic nuclear division	2.6e-11	1.39e-08	4.64
GO:0033043	regulation of organelle organization	2.95e-11	1.53e-08	2.04
GO:0006996	organelle organization	5.85e-11	2.93e-08	1.7
GO:0000278	mitotic cell cycle	6.34e-11	3.08e-08	5.01
GO:0044770	cell cycle phase transition	8.03e-11	3.78e-08	3.63
GO:0031323	regulation of cellular metabolic process	8.43e-11	3.85e-08	1.36
GO:0000819	sister chromatid segregation	8.98e-11	3.98e-08	10.48
GO:2000816	negative regulation of mitotic sister chromatid separation	1.07e-10	4.61e-08	11.67
GO:0030071	regulation of mitotic metaphase/anaphase transition	1.39e-10	5.83e-08	7.65
GO:0044772	mitotic cell cycle phase transition	1.49e-10	6.09e-08	3.64
GO:0045787	positive regulation of cell cycle	1.87e-10	7.46e-08	3.02
GO:0006259	DNA metabolic process	1.9e-10	7.39e-08	2.33
GO:0033045	regulation of sister chromatid segregation	1.96e-10	7.4e-08	6.09
GO:0033044	regulation of chromosome organization	2.26e-10	8.36e-08	3.16
GO:0007059	chromosome segregation	2.51e-10	9.06e-08	5.39
GO:1905819	negative regulation of chromosome separation	2.73e-10	9.62e-08	10.92
GO:1902099	regulation of metaphase/anaphase transition of cell cycle	3.14e-10	1.08e-07	7.28
GO:0000070	mitotic sister chromatid segregation	4.22e-10	1.42e-07	10.58
GO:0033048	negative regulation of mitotic sister chromatid segregation	4.22e-10	1.39e-07	10.58
GO:1902850	microtubule cytoskeleton organization involved in mitosis	4.24e-10	1.37e-07	5.24
GO:0033554	cellular response to stress	4.74e-10	1.5e-07	1.84
GO:0045841	negative regulation of mitotic metaphase/anaphase transition	4.89e-10	1.52e-07	11.93
GO:0080090	regulation of primary metabolic process	5.41e-10	1.65e-07	1.35
GO:0007049	cell cycle	6.3e-10	1.88e-07	2.82
GO:0051171	regulation of nitrogen compound metabolic process	7.35e-10	2.15e-07	1.35
GO:0051783	regulation of nuclear division	9.04e-10	2.6e-07	3.99
GO:0033046	negative regulation of sister chromatid segregation	9.61e-10	2.71e-07	9.96
GO:1902100	negative regulation of metaphase/anaphase transition of cell cycle	1.27e-09	3.53e-07	11.08
GO:0006325	chromatin organization	1.5e-09	4.09e-07	2.33
GO:0016569	covalent chromatin modification	1.55e-09	4.16e-07	3.01
GO:1901564	organonitrogen compound metabolic process	1.64e-09	4.31e-07	1.38
GO:0009893	positive regulation of metabolic process	1.83e-09	4.74e-07	1.49
GO:0051985	negative regulation of chromosome segregation	2.05e-09	5.23e-07	9.4
GO:2001251	negative regulation of chromosome organization	2.54e-09	6.37e-07	4.56
GO:0050790	regulation of catalytic activity	2.55e-09	6.29e-07	1.62
GO:0090068	positive regulation of cell cycle process	2.91e-09	7.06e-07	3.18
GO:0071174	mitotic spindle checkpoint	3.68e-09	8.78e-07	11.75
GO:0071173	spindle assembly checkpoint	3.68e-09	8.65e-07	11.75
GO:0007094	mitotic spindle assembly checkpoint	3.68e-09	8.52e-07	11.75
GO:0016570	histone modification	3.89e-09	8.88e-07	2.97
GO:0006974	cellular response to DNA damage stimulus	5.2e-09	1.17e-06	2.23
GO:0031577	spindle checkpoint	5.93e-09	1.32e-06	11.28
GO:0007052	mitotic spindle organization	6.11e-09	1.34e-06	5.64
GO:0007051	spindle organization	6.67e-09	1.44e-06	4.34
GO:0010604	positive regulation of macromolecule metabolic process	7.17e-09	1.53e-06	1.49
GO:0031325	positive regulation of cellular metabolic process	7.86e-09	1.65e-06	1.49
GO:0051338	regulation of transferase activity	8.47e-09	1.75e-06	2.03
GO:0051716	cellular response to stimulus	8.51e-09	1.74e-06	1.54

## Sheet: (S7)IRF4-repressed GOs
Supplementary Table S7: IRF4-repressed GO terms (Highly Significantly (p<10^8) enriched Biological Process Gene Ontology (GO) terms via GOrilla (Eden et al, 2009) for the common genes in SKMEL28 and SKMEL5 datasets with significantly increased expression (FDR q<0.001) upon IRF4 knockdown)
GO Term	Description	P-value	FDR q-value	Enrichment
GO:0008610	lipid biosynthetic process	4.27e-14	6.63e-10	3.16
GO:0006629	lipid metabolic process	6.86e-13	5.33e-09	2.31
GO:0044255	cellular lipid metabolic process	6.63e-10	3.43e-06	2.26
GO:1901135	carbohydrate derivative metabolic process	7.72e-10	3e-06	2.31
GO:1901564	organonitrogen compound metabolic process	1.06e-09	3.28e-06	1.42
GO:0016126	sterol biosynthetic process	8.05e-09	2.08e-05	8.62

## Sheet: (S8)Epi Genes
Supplementary Table S8: log2-fold expression changes of the genes in the Reactome "Epigenetic regulation of gene expression" Pathway (R-HSA-212165) (except the genes coding for histones) upon IRF4 knockdown
NAME	SKMEL28	SKMEL5
ACTB	-0.12	-0.18
AEBP2	-0.28	-0.14
ARID4B	-0.09	-0.11
BAZ1B	-0.19	-0.27
BAZ2A	-0.74	-0.37
CBX3	0.08	-0.08
CCNH	0.24	0.16
CD3EAP	-0.71	-0.13
CDK7	0.08	-0.11
CHD3	0.47	-0.01
CHD4	-0.22	-0.18
DDX21	-0.32	-0.1
DEK	0.16	-0.29
DNMT1	-0.59	-0.46
DNMT3A	-0.12	-0.1
DNMT3B	-0.71	-0.6
DNMT3L	0	0
EED	-0.17	-0.03
EHMT2	0.05	-0.13
EP300	-0.36	-0.15
ERCC2	-0.11	0
ERCC3	-0.13	-0.15
ERCC6	-0.51	-0.23
EZH2	-0.9	-0.73
GATAD2A	0.62	0.09
GATAD2B	-0.21	-0.22
GSK3B	0.11	0.16
GTF2H1	0.2	-0.02
GTF2H2	-0.1	-0.04
GTF2H3	-0.54	-0.22
GTF2H4	-0.54	-0.02
GTF2H5	-0.05	0.1
HDAC1	-0.39	-0.02
HDAC2	-0.21	-0.09
JARID2	-0.24	-0.06
KAT2A	0.38	0.13
KAT2B	0.58	0.13
MBD2	-0.27	-0.16
MBD3	0.01	0.19
MNAT1	-0.25	-0.13
MTA1	0.37	0.13
MTA2	-0.52	-0.24
MTA3	0.12	-0.02
MTF2	-0.04	-0.1
MYBBP1A	-0.12	0.19
MYO1C	-0.29	-0.18
PHF1	-0.13	0
PHF19	-0.32	-0.1
POLR1A	0.11	-0.07
POLR1B	-0.2	0.02
POLR1C	-0.34	-0.01
POLR1D	0.23	-0.03
POLR1E	0	0.01
POLR2E	1	0.53
POLR2F	-0.29	0.11
POLR2H	-0.14	-0.19
POLR2K	-0.24	-0.03
POLR2L	-0.11	0.14
RBBP4	0.18	-0.08
RBBP7	0.14	0.12
RRP8	-0.37	-0.32
SAP130	0.18	-0.15
SAP18	0.11	-0.01
SAP30	-0.84	-0.58
SAP30BP	0.38	0.04
SAP30L	0.26	0.15
SF3B1	-0.04	-0.09
SIN3A	-0.54	-0.24
SIN3B	0.3	-0.02
SIRT1	0.1	-0.14
SMARCA5	-0.22	-0.13
SUDS3	0.13	-0.09
SUV39H1	-0.19	-0.23
SUZ12	-0.03	-0.25
TAF1A	-0.43	0.08
TAF1B	-0.13	0.06
TAF1C	0	0.1
TAF1D	0.53	-0.08
TBP	-0.18	-0.39
TDG	-0.89	-0.66
TET1	-0.4	-0.84
TET2	-1.1	-0.4
TET3	-0.37	-0.07
TTF1	-0.04	0.06
TWISTNB	-0.41	-0.33
UBTF	-0.26	0.02
UHRF1	-0.86	-0.96
ZNRD1	-0.3	0.1
